# Supplementary material for: Technical Readiness and Stereotypes in Hospital Nursing—A Question of Gender and Age?
Source: Nurs Rep. 2023 Jan 22;13(1):116–27. doi: 10.3390/nursrep13010013 (PMC9944579; doi:10.3390/nursrep13010013)
Supplement: Supplementary file 1 [file nursrep-13-00013-s001.zip]

Archive with 2 entries (2 files):
- informed consent.pdf
- Survey questions.pdf
